# Supplementary material for: Modification of Polyacrylonitrile Ultrafiltration Membranes to Enhance the Adsorption of Cations and Anions
Source: Membranes (Basel). 2022 May 31;12(6):580. doi: 10.3390/membranes12060580 (PMC9228498; doi:10.3390/membranes12060580)
Supplement: Supplementary file 1 [file membranes-12-00580-s001.zip]

Archive with 1 entries (1 files):
- membranes-1725145-supplementary.pdf
